# Supplementary material for: Cyclotide host-defense tailored for species and environments in violets from the Canary Islands
Source: Sci Rep. 2021 Jun 14;11:12452. doi: 10.1038/s41598-021-91555-y (PMC8203695; doi:10.1038/s41598-021-91555-y)
Supplement: Supplementary file 1 — Supplementary Information 1. [file 41598_2021_91555_MOESM1_ESM.xlsx]

## Sheet: V. anagae
	Monoisotopic molecular mass [Da]	Unique for species [Da]
1	2876.09	2914.09
2	2890.1	2957.13
3	2908.06	2995.09
4	2914.09	3009.16
5	2922.08	3011.09
6	2928.04	3041.15
7	2938.08	3043.05
8	2946.02	3047.11
9	2957.13	3057.14
10	2960.04	3079.1
11	2976.04	3117.34
12	2989.13	3122.32
13	2995.09	3134.34
14	3005.12	3160.24
15	3009.16	3172.29
16	3011.09	3196.17
17	3027.09	3209.24
18	3041.15	3228.38
19	3043.05	3229.2
20	3047.11	3257.36
21	3057.14	3272.18
22	3079.1	3286.36
23	3117.34	3308.34
24	3122.32	3324.32
25	3134.34	3538.3
26	3154.3
27	3160.24
28	3172.29
29	3192.25
30	3196.17
31	3209.24
32	3229.2
33	3228.38
34	3257.36
35	3272.18
36	3279.36
37	3286.36
38	3295.33
39	3308.34
40	3324.32
41	3538.3
					O2

## Sheet: V. odorata
	Monoisotopic molecular mass [Da]	Unique for species [Da]
1	2876.1	2898.07
2	2890.08	3008.27
3	2898.07	3046.23
4	2908.06	3059.26
5	2914.01	3067.27
6	2922.06	3095.27
7	2928.03	3110.33
8	3008.27	3125.29
9	3046.23	3138.3
10	3059.26	3160.28
11	3067.27	3170.28
12	3095.27	3176.26
13	3110.33	3208.24
14	3125.29	3223.27
15	3138.3	3225.37
16	3154.3	3247.35
17	3160.28	3255.36
18	3170.28	3263.33
19	3176.26	3274.34
20	3192.27	3285.36
21	3208.24	3292.34
22	3223.27	3307.34
23	3225.37	3323.32
24	3247.35	3483.41
25	3255.36	3499.4
26	3263.33	3521.35
27	3274.34	3537.33
28	3279.35
29	3285.36
30	3292.34
31	3295.33
32	3307.34
33	3323.32
34	3483.41
35	3499.4
36	3521.35
37	3537.33

## Sheet: V. Palmiensis
	Monoisotopic molecular mass [Da]	Unique for species [Da]
1	2876.08	2892.08
2	2892.08	2897.08
3	2897.08	2923.08
4	2908.06	2930.05
5	2914.03	3017.17
6	2922.08	3166.18
7	2923.08	3182.15
8	2930.05	3330.3
9	2938.06
10	2946.02
11	2954.06
12	2960.04
13	2970.05
14	2976.04
15	2989.13
16	2992.03
17	3001.18
18	3005.11
19	3017.17
20	3027.09
21	3039.13
22	3144.2
23	3166.18
24	3182.15
25	3330.3
26
27
28
29
30
31
32
33
34
35
36
37
38
39
40
41
42
43

## Sheet: V. cheiranthifolia
	Monoisotopic molecular mass [Da]	Unique for species [Da]
1	2876.09	2929.06
2	2890.1	2975.15
3	2908.06	3008.02
4	2922.06	3092.22
5	2929.06	3103.18
6	2938.06	3134.16
7	2946.03
8	2954.06
9	2960.02
10	2970.06
11	2975.15
12	2976.02
13	2992.02
14	3001.18
15	3008.02
16	3013.12
17	3027.09
18	3039.12
19	3092.22
20	3103.18
21	3134.16
22	3144.2
23	3182.14
24	3268.4
25	3510.26
26	3516.23
27
28
29
30
31
32
33
34
35
36
37
38
