# Supplementary material for: Cyclotide host-defense tailored for species and environments in violets from the Canary Islands
Source: Sci Rep. 2021 Jun 14;11:12452. doi: 10.1038/s41598-021-91555-y (PMC8203695; doi:10.1038/s41598-021-91555-y)
Supplement: Supplementary file 2 — Supplementary Information 2. [file 41598_2021_91555_MOESM2_ESM.xlsx]

## Sheet: Supplement 3
Peptide	Transcript ID	Nucleotide sequence	ORF
varv A	c92336_g2_i1	CCAACATACACACATCATCAAAGTATCAAAAGTTTAAAAGTTCAAAAGATGAAGATGTTTATTGTGCTTGTGCTCTCTGCAGCTTTTGCTCTTCCTGCTGCCTTTGCAACTGAGCAAGATGTCATCACTCTCCAAGCTTACGAGGAGCTTCTCAAGAATGGGGCTGCTAATGGAATGACCAAAACAATCATCTCAAGCCCTGTTCTTGAAGAGGCTCTCGTCTCTTACTCCAAGAACAAACTCGGCGGTCTTCCTGTCTGTGGAGAGACTTGCGTCGGTGGAACATGCAACACCCCTGGGTGCTCCTGCAGCTGGCCAGTCTGCACCAGAAACTCTCTTGAAAGCACCAAATCAGCAAACCCTCTCCTTGAAGAGGCACTCTCCGCGTTCGCCAAGAAA…	MKMFIVLVLSAAFALPAAFATEQDVITLQAYEELLKNGAANGMTKTIISSPVLEEALVSYSKNKLGGLPVCGETCVGGTCNTPGCSCSWPVCTRNSLESTKSANPLLEEALSAFAKKGLGGLPVCGETCVGGTCNTPGCSCSWPVCTRNSLESTKSANPLLEEALSAFAKKGLGGLPVCGETCVG
vian 1, varv A	c101186_g1_i2	GAACAAGAACAAGAACAAGAACGAGAAACAACAAATGGAACAGTATGGTCCAGTCATATGCCTAGATCTCGGTCTTACATGGCAAGAGAGTTTCTGGTGCAAACGGGCCAGCTGCAAGAGCACCCAGGGGTGTTACAGGTTCCACCAACGCAAGTTTCGCCGCATACGGGAAGACCTCCGAGGTTACCTTTCTTGGCGAATGCAATGAGTGCCTCTTCGAGCAAATGGTTGGGTTTCTGGGTCTCAAGAGCATTTCTGGAGCAAACAGGCCAGCTGCAAGTGCACCCAGGGGTGTTGCATGTTCCACCGACGCAAGTCTCTCCACAGACAGGAAGACCGCCGAGTTTGTTCTTGGAGTAAGAGACGAGAGCCTCTTCAAGAACAGGGCTTGAGATGATT…	MTKTIISSPVLEEALVSYSKNKLGGLPVCGETCVGGTCNTPGCTCSWPVCSRNALETQKPNHLLEEALIAFAKKGNLGGLPVCGETCVGGTCNTPGCSCSWPVCTRNSLAM
vian 3	c105191_g1_i1	GGGGGAGGTAAGTAGTTCACAGCAAAGCAAAGCAATATTCCAAAAAAAGCAATAACATCTATACCAGATTCAGTAATTACAAATATATACATTACAAGAAGATGAAGATGGTGGTTGGTCTTGTGGTGGTGCTTGTGGCCGCTTTTGCTCTCCCTTCTGCCTTTGCATCTTCTGAAATAAAAGATGTCATCACTCGTGAAGCATACGAGAAGCTCGTCAACAGCGGGGCCATGGAGGGCGTCGCCATGACCAAAACTATCATCTCAAACCCAGTTCTTGAAGAAGCACTCGTTACTTATTCTAAGAACAAACTTGGTGGTAGCATCTTCAACTGCGGTGAAACTTGCATCATGGGTACCTGCTACACTCCTGGGTGTTCTTGCGTCTATGGTGCGTGCT…	MKMVVGLVVVLVAAFALPSAFASSEIKDVITREAYEKLVNSGAMEGVAMTKTIISNPVLEEALVTYSKNKLGGSIFNCGETCIMGTCYTPGCSCVYGACSKNSLQGNNNKAVKDVITRDAYENLVKSGAIEGIAMTKTIVPVLEEALVTYSKNKLGGSIFNCGETCIMGTCYTPGCSCVYGACSKNS
vian 4	c99297_g2_i1	TGGCTGTCACAGAGCAGCATGTATAGCCTTCCTTTTCATTTACGAATACAACAAACATAGCATACAATAACACGTAGTCCAGTTTTTAACACACCATCATTGATCTCAACACAACCGCTAGCTGCATCGATCGATCTTAAATAGCAAGGGAGTTTTGCACGCAAACAGGCCAGCTGCATACGCACCCAGGGGTGTAGCATGCACCCTGGAAGCAACTTTCTCCGCAAACGGGCAGAGCACCAAGACCTTTCTTAGCGAAAGTAACGAGTTTGCTGTTAGAGTAGGCAACCAGTGCTTCTTCAAGGATTGGGTTTGAGACGATGGTTTTGGTCATGGTGATGCCCTCAATGGCACCGCTCTTGACAAGATTTTCGTATGCGCCACGAGTGATGAAATCTT…	MKMVAGLVVVLVTAFALPSAFASFETKDFITRGAYENLVKSGAIEGITMTKTIVSNPILEEALVAYSNSKLVTFAKKGLGALPVCGESCFQGACYTPGCVCSWPVCVQNSLAI
vian 5	c90003_g1_i1	AGCACACACATACACACAGCTAGAAACAAAGTAGCATTCTTATTAATCAGCCAAGATGGATGCCAGGAAAGTGTTTGTTGCCTTGGTTCTCATTGCAACCTTTGCACTTCCATCTCTTGCAACCTTCGAGAAAGATTTCATCACCCCAGAAGCCGTTCGTGCTATCCTCAAGAAAACCAACTCCAATGCCATGCCTTCAGAGGAGGCCATTAATGCCCTCACTGGCAAGACCCTCATCTCAAACATAGTTCTCCAGGAGGCACTCCTCAAGAACCTCGACAACGGTCTTAATGGCATCCCTTGTGGTGAAAGTTGTGTCTATATTCCATGCATCTCAGCCGTGATTGGGTGTTCTTGCAGCAGCAAAGTTTGCTACAGGAACTCTCTTGCCATGTAGGG…	MDARKVFVALVLIATFALPSLATFEKDFITPEAVRAILKKTNSNAMPSEEAINALTGKTLISNIVLQEALLKNLDNGLNGIPCGESCVYIPCISAVIGCSCSSKVCYRNSLAM
cyO2	c100470_g1_i1	CATGTACCTCATTAATGCACATCTTGTGTGCCACACCTAGAGTGCTATAAAATGGAGCAGTGGGAGAAGCACCAAAATGCAAGCAACACTTAGCAGCAATCAATCAAACACACACAAAGACCTTAGAAACAAAACACTCCTAAGTAGCCAACATGGATGCCAAGAAGATGTTTCTTGCTCTTGTTCTCATTGCAACCTTTGCAGTGATTCCATCTTTTGCAACCTTTGAGAAAGATTTCATCACCCGAGAAACCATTCAGGCTATCCTTAAGAAAAGTGCCCCACTCTCAAACATCATGTTAGAGGAAGATGTCATGAATGCTCTTATCAAGAGCAAGACCGTCATCTCCAACCCAATTATTGAAGAGGCACTCCTCAAGAACAGTAACGGTCTTAACG…	MDAKKMFLALVLIATFAVIPSFATFEKDFITRETIQAILKKSAPLSNIMLEEDVMNALIKSKTVISNPIIEEALLKNSNGLNGIPCGESCVWIPCISSAIGCSCKSKVCYRNSLDI
vian 6	c84027_g1_i1	TGCTAATTTTCAACCTGTTTATCATTTTCCTATTTGTTATCTTTACACTGTGTGGTCATATTAGAAGAATCACCTCTTGCGAGGCCTGATTATGCTGGAGCAAGATTAGCTAGAGAGATCGAAAAGAAAAGCATGGGAAGAAGTAAAATTGAATCTGTGCAACTACATCATAAATCAGTTAAGTGAGACGTAGAGGTTTCTCTGGTTTTTATCATGTCAAAAGGCATGATCAAGTTGCACGAGGCGAAGTTTGAGCAAATGGACCCTTAAATGACTGAAACAGACAGAGCACACACATATCAAGTGTTCGACTAAATGACTCAAAGACAAACTACTATAAATAGTAGCTACATATTACATAAATTCTCGCACCACTTAATTACATAACTATCACTGTAC…	MDHQMKNMIVGFVVIIATFAILISTTLAAIVTTTEKDVISAETVQAILKKNPSSSSFPDMNDIVKMKTVVSNSVLDDALILKHSSSNGVVHGAFPCGESCVYIGCITSIAGCSCSDNVCYKNLAN
vian 7	c102121_g1_i2	AACATACACACTGCTACATCTCTTGTAACTTGGACCACATACTAAATCAAATCTCAGAAGATGATGAAGGTGTTTGTTGCCATTGTGCTCTTTGCAGCCTTTGCTCTTCCAGCTGCTTCTGCAAGTGCTCATCAAGACGTCATCACTCTCCAAGCTCACGACGAGCTTCTCAAGAGTGGGGCTTCTACCGATGGAATGACCAAATCTGTCATCTCGAGCCCTCTTCTTGAAGAGGCTCTCGTCTCCTACTCAAAGAACAAACTTCGTGGTCTTCCCATTTGCGGAGAGACTTGCTTTGTTGGAACTTGCTACACCCCTGGGTGTTCTTGCAGCTGGCCTATTTGCACGAAAACTTCTCTCGAGCACACCATTTTTGCAGCTGCAAATACTCTTCTTGAA…	MMKVFVAIVLFAAFALPAASASAHQDVITLQAHDELLKSGASTDGMTKSVISSPLLEEALVSYSKNKLRGLPICGETCFVGTCYTPGCSCSWPICTKTSLEHTIFAAANTLLEEGVAAFAKKGNLELPLCGGETCTFGTCDTPGCTCGYWPFCTKDSVAMCKTEL
viba 12	c107210_g8_i1	ACAGCAACAGCAACAGCAACAACGACAACGACAACAACAACGTACGACGACGACGACAACAACTCAGGTGCTCTCATCAATTCAATACAGTAGAAAGAGAGAGCATGACACGAGCATTCAGTACTTGGTTTGGAGAGAGTTGTAACAAACTTTGTCCTTGCATGAGCACCCAAGTAAGGCTGTGACTGTGCATGGAATCCAAACGCAGCTCTCGGCGCAGGGGATTCCATTTCCTGCTTTCAGGTTGGCACCATTAAGCAAAGCCTCTTCGATGACAGGGTTAGAGATGATGGTTTTGGTGCGAGCAAGAGCGCTCAAGACAGGATCATCCTCCAGCTTGCTTAATCCCCTCTTCTCCAGAACAGCCTGGATGGCATGGGCAGAGATCACATCTTTCTC…	MESSKKMQLVGFVLLAAFALPGLASSFEKDVISAHAIQAVLEKRGLSKLEDDPVLSALARTKTIISNPVIEEALLNGANLKAGNGIPCAESCVWIPCTVTALLGCSCKDKVCYNSLQTKY
vian 8	c74241_g1_i1	GCGTTCGCCAAGAAAGGTAACCTCGGCGGTAGTATTGGTCCCTGCGGAGAGAGTTGCTTCAAGGGAAAATGCTATACCCCTGGGTGCACTTGCGACTGGCCTATTTGCAAGAAAAACTCTCTTGCCATGTAAGACTGAGATATAGGCATATGGCTGGACAATGCTCGATTTGTTGTTTCTCGTTCTCGTTCTCGTTCTGGTTCTCGTTCTTGTTCTTGAGGAGAGGAGGCTATACATGCTCGTGACATATGATATTACCTAAAAATAAAATGTCAAGCATGCCTCCTCT	AFAKKGNLGGSIGPCGESCFKGKCYTPGCTCDWPICKKNSLAM
vian 9	c107726_g2_i1	TTATAAGATTTTTTTATAAAATTAAGAAAAGATATATTAATCCATATATTCATCGGCTATATCGACGGTCACTCCAATAGCTGGCTACGCCTGCAAATGTATGTCCGCATCAATTTCGATAAGTTCAAGTACGCCTCGTAGCATCAGTATCATTGATCTAGCTAGCGCTATAAATTGAGTTGAGAAAAGAAAGCACATCACAGCAAATCAAATTTTAGCAGGCATGGAAACTAAAAATTTGAAATTCTGTGTTATGGTTTGGTTTGCGTTTTTAATTGCCTGTTACATTTACTAATATTACAGTCTTTGCAATCGATCAGAAAGATGTAATCACCGCGGAAGCCTTTGATGATCTTATTAAGAGCGATAAGTTACATGAGGAAGCCATTAATGAACTTC…	PVTFTNITVFAIDQKDVITAEAFDDLIKSDKLHEEAINELLKSKTVVSRIDHHLNEAFHAGGRHNVPSDTGYCNESCGTNECTTLGCICRKKVCVIDW
vian 10	c95607_g1_i1	GAAAGAAAAAAAGAAAAAAAGAAAACTTAATCAAGCAATTATATATGGAGATGATGAAGAGAATGATTGTTGGGTTCGTGCTGGTTGCGGCCTTTGCTCTTCCAGCCTTTGCTGCAGCAACGTTCGAGAAAGATGTGATTACTCTCGCGGCAGTTAGGTCTGTTCTTGAGAAGGTGAGCCCCAACTCAAATATGGGGCTGCTGAATGAGCAGACAATTAGCGCTCTCACCGGAAAGATCCTCATCTCTAACCCACTCGTCGAAGAAGCGCTCCTTAAGCCCTCCAACGTTAATGCCCTTGGTGGCTCTCTTCCCTGCGGTGAAAGTTGCGTCTATATTCCTTGCATTAGTGGCCTTCTTGGGTGTTCTTGCAAAAACAAAGTTTGCTATTATAATTCTC…	MEMMKRMIVGFVLVAAFALPAFAAATFEKDVITLAAVRSVLEKVSPNSNMGLLNEQTISALTGKILISNPLVEEALLKPSNVNALGGSLPCGESCVYIPCISGLLGCSCKNKVCYYNSLAN
vian 11	c89531_g1_i1	GTCCAATTATTACATACTCACATCACATCCGATGCAATTATAATATTGTTGTGAACAACAATCATAATAATGCATTTGAATTCTCACATGTCGAGAGAATTTTTGGAGCAATAAGGCCATGTCAAGCCGCAAGAGCAACCGGGGCTGTCGCAATGAAACCCCCAACAAGTCTCGCCGCAGTTGAGGCCATTGATATCACCTCTTTTGGCGAACGCAACGAGTGCCTCCTCGAGAAGAACGTTGTTTTCATCGAAAGAGTTTCTACTTGCAAAGGCACCTGGGAGAGCAAAGGCTGCAAAGAGCACAATCAGCCCGACCACCATCATCTTCTTACCATCCATATCGCCTAATTACTATATAGATGTCTATCTATTGTTGCTTCTCTTGGTTAATTTCGTG…	MDGKKMMVVGLIVLFAAFALPGAFASRNSFDENNVLLEEALVAFAKRGDINGLNCGETCWGFHCDSPGCSCGLTWPYCSKNSLDM
vian 12	c99297_g1_i2	GGGAGAGGCAAGTAGCTCACACCAAAGCAATACAAAAGAGCAATAACATATATATGTCATAATCACCAAATTAACATATTAAGAAGATGAAGATGGTGGCTGGTCTTGTGGTGGTGCTGGTGACCGCTTTTGCTCTCCCTTCAGCCTTTGCAACGGAAGATGTCATCACTCGTGCCGCATACGAAAATCTTGTCAAGAGCGGTGCCATTGAGGGCATCACCATGACCAAAACCATCGTCTCAAACCCAATCCTTGAAGAAGCACTGGTTGCCTACTCCAAGAGCAAACTCGGTGGCGGTACCATTTTTGACTGTGGTGAATCTTGCATAATGGGTAAATGCTACACTCCTGGTTGTTCTTGCGGCTCGTGGAAAATGTGCTACGGCACAAATTCTCTAG…	MKMVAGLVVVLVTAFALPSAFATEDVITRAAYENLVKSGAIEGITMTKTIVSNPILEEALVAYSKSKLGGGTIFDCGESCIMGKCYTPGCSCGSWKMCYGTNSLEQNSNKAGEEALVDFARKGLAAAIAGLAN
vian 13	c95650_g2_i1	ACCCAATCCTTGAAGAAGCACTGCTTACCTATTCCACCAACAAACTTGGTGGTCGTGCCGTTTGTGGGGAAACTTGCTTTACGGGTATATGCTACACTCCTGTTTGTGTTTGCGGCAAATGGGACTTATGCCGCATGAATTCCATACAGCAAGTTTAATAATGCTGATTAATTAACTATGCCACAAGCATGCATATCTCTGTTGGACTATGTCGCTTGCGCTTCTTGTCCTCCAGTGCTTGTGTTTCCCTCTCCCCACTTGAATAATTGAAATGATAGAAGTCCAGCAGCACATATATATGGAGGTTAATGCATGGTTGCACTACACATGCTGCAGAGGACCATTGCCATACTTGGTGTCCACAACTGTTTGGCTGACAGCCGGTGTCAACCAGACATT…	GRAVCGETCFTGICYTPVCVCGKWDLCRMNSIQQV
vian 14	c10434_g1_i1	AATTCAAACGGGATGCTAGATGAGAAAAGCATCAATTCTCTCACTCGCAAGAGCATCATCTCCAAGCAACTTTTTGAAGAGGCATTCCTCAAGGACTCCAACAAGATCGAGAATCTCGGTGGCACCGGTTTCACCGAGCCTTGCGGTGAAACTTGTAGAATTTTGGCTTGCGGGATACCTGGGTGTCAGTGCTATGCCCGCATTTGCTACTGGAACTCTCTTGCTTAAAAGAGAGT	MLDEKSINSLTRKSIISKQLFEEAFLKDSNKIENLGGTGFTEPCGETCRILACGIPGCQCYARICYWNSLA
vian 15	c101216_g4_i1	CGAAGAGGCACTCCTCAAGAACAATAACGGTCTTAACGGCAAATTTTGCAGTGAAACTTGTATGTCTTTTCCATGCTTCACTAAGGCTATTGGGTGTTCTTGCGAGAGCAAACGTTGCTACAAGAACTCTCTTGATATATAACTACCTACTTGATGTTGTGTCTGCGTAGTACGTACTTTTATTTTGTCCATCCCGTCATAATCGTGTTGAAGTCCAATCTATATTGACTGGATGAGAGATTTATCGTGAGTCCAACTCAATTATTGATAGCTAGAGGTTATTAATTCTTGGGATAAAATTATTAATTACGTAAAATTGATTATCGATTGAAATTAATCCAACAAATCGTTCTCCCCTTTGTGTTTTTAATTTGA	EEALLKNNNGLNGKFCSETCMSFPCFTKAIGCSCESKRCYKNSLDI
vian 16	c59091_g1_i1	CTCAAGAACAGTATCGGTCTTAACAGAGATCTTTGCTTCGAAACTTGTATCACCTTTGGATGCATCTCTGCTTCTTTTGGGTGTTATTGCTACAACTTACTTTGCGTCAAGGACTAGCTACTTGATGCTGCGTCTAGATCTTTGCTTCGAAAGTTGTATCTACCTTGGATGCATCTCTTCTGCTTTTGGGTGTTATTGCTACAACTTACTTTGCGTCAAGGACTAGCTACTTGATGCTGCGTCTAGATCTTTGCTTCGAAAGTTGTATCTACCTTGGATGCATCTCTTCTG	MLRLDLCFESCIYLGCISSAFGCYCYNLLCVKD
vian 17	c106142_g2_i1	GAGGGAGGATATATACTAAATCTTTGGAAAATAAATCCGGATAAATTACATTAAAAACTTATGAATTGCAAGATATTGCATCTTAGTCCACAAAGTCTCAAAAGTTACAAAAAAATCTCTACAGTTTTATAAAGATTGCAATTTGAAACCAAGCATGCTTGCTACTAGCACCAAACGCGCGAGCATCAAGAAGTAGAGAAAGAGATAAACCTTAATCAGTTGGCAAGAAGAGAGTTCTTGTGACAAAAATTGTACTCGCAAGAACACCCAATGATTGCAGTGTGGCATGGACGCCAGAGACAAGTTTCCGCGCAAGGGATTCCATCCAACTTGACATTATTACTCCTCATCATCTTGAGAGCCTCCTCAAAAACGAGGTTGTCAGCGATGACGATCTTG…	MDAKNMFVGLVLIATFPLPSLGTFERDVITPEAIQAILDQKKTNPNSNYMLSDSEDAVNALTGKIVIADNLVFEEALKMMRSNNVKLDGIPCAETCLWRPCHTAIIGCSCEYNFCHKNSLLAN
vian 18	c106142_g5_i1	CTCTTGCAACCTTTGAGAGAGATGTCATCACACCTGAAGCTATTCAGGCTATTCTTGATCAGAAGAAAACCAACCCCAACTCCAATTACATGCTCTCGGACTCGGAGGATGCCGTTAATGCCCTCACCGGCAAGATCGTCATCGCTGACAACCTCGTTCTTGAGGAGGCGCTCAAGATGATGAGGAGTAATAATGTCAAGTTGGATGGAATCCATTGCGCGGAAACTTGTCTCTGGCGTCCATGCCACACTGCAATCATTGGGTGTTCTTGCGAGCACAATATTTGTTACAAGAACTCTCTTCTTGCCAACTGATTAAGGTGATCTCTTTCTCTACTTCTTGATGCTCGCGCGTTTGGTGCTAGTAGCAAGCATGCTTGGTTTCAAATTGCAATCTTTA…	MLSDSEDAVNALTGKIVIADNLVLEEALKMMRSNNVKLDGIHCAETCLWRPCHTAIIGCSCEHNICYKNSLLAN
vian 19	c141848_g1_i1	TTTTCAGCACAAGAGAGTGGTTTCAAGAATTGAGTTAGAAGAGATCTTATCCCATAGCAAGTTCAAAGGATTTCCTGATCGCTTCTGTGGCGAAACTTGCTTCTTTATCCCTTGCCATGATCACTCGTGTAGATGCATGTTTTTTGGAGTATGTCTGGACTTGTGGTGATCTCGGGTGCCAAAACAAAACAATAAATGTGGGCAAGATTATGGTTC	DRFCGETCFFIPCHDHSCRCMFFGVCLDLW
vian 20	c59091_g1_i1	CTCAAGAACAGTATCGGTCTTAACAGAGATCTTTGCTTCGAAACTTGTATCACCTTTGGATGCATCTCTGCTTCTTTTGGGTGTTATTGCTACAACTTACTTTGCGTCAAGGACTAGCTACTTGATGCTGCGTCTAGATCTTTGCTTCGAAAGTTGTATCTACCTTGGATGCATCTCTTCTGCTTTTGGGTGTTATTGCTACAACTTACTTTGCGTCAAGGACTAGCTACTTGATGCTGCGTCTAGATCTTTGCTTCGAAAGTTGTATCTACCTTGGATGCATCTCTTCTG	LKNSIGLNRDLCFETCITFGCISASFGCYCYNLLCVKD
